# Supplementary material for: Novel Highly Efficient Antibacterial Chitosan-Based Films
Source: BioTech (Basel). 2023 Jul 7;12(3):50. doi: 10.3390/biotech12030050 (PMC10366851; doi:10.3390/biotech12030050)
Supplement: Supplementary file 1 [file biotech-12-00050-s001.zip]

Archive with 1 entries (1 files):
- biotech-2438279-supplementary.pdf
